# Supplementary material for: Molecular insights into Valencene synthase (SgTPS-V) and its role in sesquiterpenoid biosynthesis
Source: BMC Plant Biol. 2026 Feb 2;26:379. doi: 10.1186/s12870-026-08095-8 (PMC12930907; doi:10.1186/s12870-026-08095-8)
Supplement: Supplementary file 1 — Supplementary Material 1. [file 12870_2026_8095_MOESM1_ESM.xlsx]

## Sheet: Table S1
	AtGenExpress eFP
	Tissue	Sample signal
1	1st Node	3.68
2	Flower Stage 12,Stamens	1.35
3	Cauline Leaf	4.55
4	Cotyledon	3.82
5	Root	3.88
6	Entire Rosette After Transition to Flowering	3.67
7	Flower Stage 9	2.88
8	Flower Stage 10/11	3
9	Flower Stage 12	2.82
10	Flower Stage 15	3.18
11	Flower Stage 12, Carpels	2.22
12	Flower Stage 12, Petals	5.38
13	Flower Stage 12, Sepals	3.72
14	Flower Stage 15, Carpels	6.73
15	Flower Stage 15, Petals	5.08
16	Flower Stage 15, Sepals	4.15
17	Flower Stage 15, Stamen	2.6
18	Flowers Stage 15, Pedicels	4.63
19	Leaf 1 + 2	3.38
20	Leaf 7, Petiole	5.15
21	Leaf 7, Distal Half	4.07
22	Leaf 7, Proximal Half	7.28
23	Hypocotyl	3.82
24	Root	1.72
25	Rosette Leaf 2	3.35
26	Rosette Leaf 4	6.37
27	Rosette Leaf 6	5.98
28	Rosette Leaf 8	5.18
29	Rosette Leaf 10	6.72
30	Rosette Leaf 12	5.93
31	Senescing Leaf	2.35
32	Shoot Apex, Inflorescence	3.85
33	Shoot Apex, Transition	2.18
34	Shoot Apex, Vegetative	4.67
35	Stem, 2nd Internode	4.02
36	Mature Pollen	7.07
37	Seeds Stage 3 w/ Siliques	3.98
38	Seeds Stage 4 w/ Siliques	3.78
39	Seeds Stage 5 w/ Siliques	4.27
40	Seeds Stage 6 w/o Siliques	1.18
41	Seeds Stage 7 w/o Siliques	4.38
42	Seeds Stage 8 w/o Siliques	1.52
43	Seeds Stage 9 w/o Siliques	11.22
44	Seeds Stage 10 w/o Siliques	8.03
45	Vegetative Rosette	5.95
	Tissue Specific Trichomes eFP
1	WT Col-0 leaves after trichome removal	7.25
2	WT Col-0 trichomes	6.65
3	gl3-sst mutant trichomes	7.2
4	gl3-sst sim double mutant trichomes	5.94
5	gl3-sst nok-1 double mutant trichomes	4.47
	Tissue Specific Stem Epidermis eFP
1	Stem epidermis, top of stem	3.28
2	Whole stem, top of stem	2.72
3	Stem epidermis, bottom of stem	2.69
4	Whole stem, bottom of stem	6.11
	Tissue Specific Shoot Apical Meristem eFP
1	Central Zone	5.38
2	Rib Meristem	6.52
3	Peripheral Zone	3.16

## Sheet: Sheet2
	Name	R.T (min.)	Formula	Molecular Mass (g mol-1)	Type	W.T	SgTPS-V
	m-Xylene; m-Dimethylbenzene	5.225	C8H10	106.165			0.01
	(8)Annulene	5.963	C8H8	104.149		0.06	0.03
	Oktamethylcyklotetrasiloxan	10.811	C8H24O4Si4	296.616			0.01
	n-Decane	12.019	C10H22	142.282			0.01
	3-Tetradecyne	13.302	C14H26	194.356			0.01
	2-Ethylhexanol	13.937	C8H18O	130.228			0.01
	Acetaldehyde, phenyl-; α-Tolualdehyde;	14.741	C8H8O	120.148			0.01
	Undecane	17.649	C11H24	156.308		0.01	0.21
	Decamethylcyclopentasiloxane; Dimethylsiloxane pentamer;	19.397	C10H30O5Si5	370.77			0.02
	Naphthalene	21.505	C10H8	128.171			0.01
	n-Dodecane;	22.264	C12H26	170.335			0.01
	n-Nonadecane	25.197	C19H40	268.521			0.01
	α-Terpinenyl acetate, Menthyl-1-en-8-ol acetate	26.194	C12H20O2	196.286	mono	0.01	0.4
	Anabasine	27.797	C10H14N2	162.232		0.58	0.03
	Myristyl chloride; Tetradecyl chloride	28.866	C14H29Cl	232.833			0.01
	n-Tetradecane	29.762	C14H30	198.388			0.02
	Decane, 1-cyclopentyl-; Decylcyclopentane	31.357	C15H30	210.399			0.01
	Patchulane	31.833	C15H26	206.367	sesqui	0.04	1.35
	trans-β-Ionone	32.304	C13H20O	192.297		0.06	0.03
	Topanol;Stavox	33.074	C15H24O	220.351	Sesquit	0.18	0.58
	Actinidiolide, dihydro-	33.942	C11H16O2	180.244			0.01
	Hexadecamethylheptasiloxane	34.374	C16H48O6Si7	533.147			0.01
	All-trans-Geranylgeraniol; Geranylgeraniol	35.132	C20H34O	290.483	diter		0.03
	6-Amino-2,4-dihydroxypyrimidine	35.327	C4H5N3O2	127.101		0.04	0.06
	n-Nonadecane	36.059	C19H40	268.521		0.03	0.03
	Hexadecamethylcyclooctasiloxane	36.766	C16H48O8Si8	593.231			2.21
	p-Mentha-6,8-dien-2-ol, cis-; cis-Carveol	37.027	C10H16O	152.233	mono	0.09
	Isovaleric acid p-tolyl ester	37.369	C12H16O2	192.254	mono		0.01
	2-Methyl-4-oxo-3-[(2E)-2-penten-1-yl]-2-cyclopenten-1-yl 2,2-dimethyl-3-(2-methyl-1-propen-1-yl)cyclopropanecarboxylate	38.581	C21H30O3	330.461		0.13	0.02
	n-Heptadecane; Normal-heptadecane	38.971	C17H36	240.468			0.03
	Myristaldehyde	39.42	C14H28O	212.371			0.13
	Octadeamethyl-cyclononasiloxane	40.998	C18H54O9Si9	667.385			2.9
	Hexadecane, 1,2-epoxy-; Hexadecylene oxide	42.604	C16H32O	240.425		0.1	0.07
	Hexadecamethylheptasiloxane	42.922	C16H48O6Si7	533.147			0.07
	Stearic acid; n-Octadecanoic acid	43.33	C18H36O2	284.477		0.12
	Linolenic acid; α-Linolenic acid;	44.086	C18H30O2	278.43		0.09	0.17
	Octadeamethyl-cyclononasiloxane	44.757	C18H54O9Si9	667.385			3.25
	Guaia-1(10),11-diene; α-Bulnesene; δ-Guaiene;	44.898	C15H24	204.351	sesqui	0.09	0.13
	Retinol, all-trans-; β-Retinol	44.936	C20H30O	286.452			0.22
	β-cedren-9-α-ol	45.113	C15H24O	220.351	sesqui	0.28	0.13
	Linolenic acid; α-Linolenic acid;	45.26	C18H30O2	278.43		3.37	0.48
	all-trans-Retinol acetate	45.488	C22H32O2	328.488		1.2	2.6
	n-Hexadecanoic acid	45.95	C16H32O2	256.424		14.14	2.24
	Oligandrol	46.145	C22H32O2	328.488		1.12	0.95
	Doconexent	46.355	C22H32O2	328.488		1.39	2.84
	Cedrenol; β-cedren-9-α-ol	47.234	C15H24O	220.351	sesqui		0.18
	Hexadecanoic acid, 1-methylethyl ester; Palmitic acid, isopropyl ester	47.351	C19H38O2	298.504			0.11
	,β-Carotene; β-Carotene, all-trans	47.66	C40H56	536.873	Tri		0.15
	Ledol	47.774	C15H26O	222.366	Se	0.24	0.55
	(+)-Valencene	47.873	C15H24	204.351	sesquit	0.66	1.78
	Kolavenol acetate	47.989	C22H36O2	332.52	Diter	0.15	0.63
	geranylgeraniol	48.136	C22H36O2	332.52	Diter	3.88
	Valencene	48.394	C15H24	204.351	Sesqui	4.09	13.24
	(-)-Valencene	48.464	C15H24	204.351	Sesqui	1.16	9.13
	Valencene (isomer I)	48.692	C15H24	204.351	Sesquit	1.87	3.25
	Retinol, acetate, all-trans-; all-trans-Retinol acetate	48.763	C22H32O2	328.488			3.33
	9,19-Cyclo-9β-lanostan-3β-ol, acetate; Cycloartanyl acetate	48.923	C32H54O2	470.77			0.08
	Ethyl linolenate; Ethyl α-linolenate	49.058	C20H34O2	306.483		0.18	0.71
	4,8,13-Duvatriene-1,3-Diol	49.272	C20H34O2	306.483	Diter	2.63
	Phytol	49.319	C20H40O	296.531	diter	3.6	7.6
	Viridiflorine; (+)-Ledene	49.825	C15H24	204.351	sesqui	2.11	4.04
	Linolenic acid; α-Linolenic acid;	50.164	C18H30O2	278.43		44.78	1.13
	Linolenic acid; α-Linolenic acid;	50.171	C18H30O2	278.43			3.67
	2-Methyl-3-buten-2-ol, trimethylsilyl ether	50.25	C8H18OSi	158.313			0.81
	Geraniol butyrate; Geranyl butyrate; Geranyl butanoate	50.355	C14H24O	208.34			0.34
	4,8,13-Duvatriene-1,3-Diol	50.5	C20H34O2	306.483	Diter		0.16
	Stearic acid	50.65	C18H36	284.477		1.76	0.03
	Stearic acid	50.706	C18H36	284.477			0.25
	4,8,13-Duvatriene-1,3-Diol	50.947	C20H34O2	306.483			0.14
	(+)-Ledol	51.048	C15H26O	222.366	Sesquit	0.41	0.66
	Nonadec-1-ene	51.374	C19H38	266.505		0.99	4.67
	(-)-Ledol	52.208	C15H26O	222.366	sesquit	2.95	7.83
	Epiglobulol	52.523	C15H26O	222.366	sesqui		0.42
	Ledol, isomer 1	52.677	C15H26O	222.366	sesqui		0.12
	trans-caryophyllene oxide; cis-Caryophyllene epoxide	53.221	C15H24O	220.351	sesqui		0.2
	Cycloartanyl acetate	53.59	C32H54O2	470.77			0.06
	α-Elemol	53.954	C15H26O	222.366	Sesquit		0.1
	Elemol	54.147	C15H26O	222.366	Sesqui	0.09	0.12
	11-Methyldodecane; 2-Methyldodecane	54.514	C13H28	184.361		0.12	0.04
	Z-Citronellyl tiglate	55.724	C15H26O2	238.366	sesqui	0.09	3.8
	Ledane	56.633	C15H26	206.367	sesqui	0.29	0.03
	β-Elemol	56.961	C15H26O	222.366	Sesqui	0.3	0.26
	Myristamide; Myristic acid amide; Myristic amide	57.771	C14H29NO	227.386		0.06	0.02
	Nonadec-1-ene	58.237	C19H38	266.505		1.49	0.02
	Hexadecamethylheptasiloxane	59.942	C16H48O6Si7	533.147			0.08
	Octadeamethyl-cyclononasiloxane	61.93	C18H54O9Si9	667.385			3.55
	Docosanol;Behenyl alcohol; n-Docosanol; Abreva	63.082	C22H46O	326.6		0.09	0.12
	n-Heneicosane; n-henicosane; henicosane	63.546	C21H44	296.574		0.19	0.03
	Phthalic acid dioctyl ester;	64.818	C24H38O4	390.556		0.28	0.05
	Linoleic; Linoleic acid; Linolic acid	65.91	C18H32O2	280.445		0.06	0.01
	Linolenic acid; α-Linolenic acid;	66.328	C18H30O2	278.43		0.05
	Isovaleric acid, cinnamyl ester; Cinnamyl isovalerate;	67.21	C14H18O2	218.292		0.09	0.01
	Hexadecamethylheptasiloxane	67.917	C16H48O6Si7	533.147			0.07
	Melissyl alcohol; Myricyl alcohol	68.87	C30H62O	438.813		1.06
	Octadeamethyl-cyclononasiloxane	69.568	C18H54O9Si9	667.385			3.88
	Myristaldehyde	71.239	C14H28O	212.371			0.02
	3-Ethyl-5-(2'-ethylbutyl)octadecane	72.82	C26H54	366.707		0.13
	Isovaleric anhydride; iso-Pentanoic anhydride	73.242	C10H18O3	186.248	Mono		0.08
	allyl valerate	74.53	C8H14O2	142.196			0.02
	n-Tetracontane	75.086	C40H82	563.079		0.59	0.21
	Hexadecamethylheptasiloxane	76.498	C16H48O6Si7	533.147			0.07
	Octadecamethylcyclononasiloxane	77.594	C18H54O9Si9	667.385		0.07	3.71
	(-)-Myrtenol	78.184	C10H16O	152.233	Mono		0.02
	Nonane, 1-methoxy-; 1-methoxynonane	79.143	C10H22O	158.281		0.19
	3-Methyloctadecane	79.482	C19H40	268.521		0.18	0.04
